# Supplementary material for: Socioeconomic and Healthcare Indicators and Colorectal Cancer Burden: Analysis of Eurostat and Global Burden of Disease Study 2021 Data
Source: Cancers (Basel). 2025 Jun 21;17(13):2075. doi: 10.3390/cancers17132075 (PMC12249062; doi:10.3390/cancers17132075)
Supplement: Supplementary file 1 [file cancers-17-02075-s001.zip]

Archive with 1 entries (1 files):
- cancers-3694012-supplementary.pdf
